# Supplementary material for: Resistance to Somatostatin Analogs in Italian Acromegaly Patients: The MISS Study
Source: J Clin Med. 2022 Dec 20;12(1):25. doi: 10.3390/jcm12010025 (PMC9821091; doi:10.3390/jcm12010025)
Supplement: Supplementary file 1 [file jcm-12-00025-s001.zip]

Archive with 1 entries (1 files):
- jcm-2085313-supplementary.pdf
